# Supplementary material for: Updated Taxonomy of Iris scariosa (Iridaceae) Inferred from Morphological and Chloroplast DNA Sequence Data with Remarks on Classification of Iris subg. Iris
Source: Plants (Basel). 2024 Aug 23;13(17):2349. doi: 10.3390/plants13172349 (PMC11397725; doi:10.3390/plants13172349)
Supplement: Supplementary file 1 [file plants-13-02349-s001.zip]

Archive with 2 entries (2 files):
- TABLE S2.xlsx
- Table S1_.doc
