# Supplementary material for: Updated Taxonomy of Iris scariosa (Iridaceae) Inferred from Morphological and Chloroplast DNA Sequence Data with Remarks on Classification of Iris subg. Iris
Source: Plants (Basel). 2024 Aug 23;13(17):2349. doi: 10.3390/plants13172349 (PMC11397725; doi:10.3390/plants13172349)
Supplement: Supplementary file 1 [file plants-13-02349-s001.zip › TABLE S2.xlsx]

## Sheet: Лист1
Iris scariosa														Iris timofejewii
2	7	8	9	11	16	17	18	21	26	27	30	31		2	7	8	9	11	16	17	18	21	26	27	30	31
1.5	13	1.5	16	5.5	5.5	0.1	5	3.5	5.5	2	6.3	3.8		0.9	19	0.5	2.5	5	3.3	0.2	2.5	3.5	5	1.6	5.9	4.3
1.4	11	1.2	5.5	12.5	4.3	0.5	3.5	3.5	2.5	1.6	6.1	3.9		1.5	21	0.6	1	5	3.5	0.2	3	4.5	4.6	1.6	6.5	4.8
2	14.5	0.9	5	11	5.3	0.7	2.5	4	4.5	2.5	5.3	3.4		0.6	25	0.3	3	5.5	3.5	0.1	2.2	5	5.2	1.6	6.1	4.3
1.8	16	0.8	6.5	11	5	0.4	3	5	5	3	6.3	3.8		1.5	9	0.5	4	7	3.2	0.5	2.5	4	5.4	1.5	5.4	4.3
1.1	14.5	1.1	9.5	10.7	4.5	0.5	2.5	4.5	4.5	2.4	5.8	3.6		1	7.5	0.9	6	6.5	3.7	0.2	3.2	3.5	4.6	1.6	7.2	4.4
1.5	17	0.9	9.5	7	5	0.2	2.5	5	3.5	2	6.1	3.9		0.8	9	0.8	3.5	6	3.3	0.6	2.6	3.5	4.4	1.5	6.1	4.3
1.5	15	0.8	9	7	6	0.2	4	3.5	5	2.5	5.7	4.2		1.1	13	1.1	6	9	3.7	0.4	2.2	5	5.2	1.7	6.6	4.4
2	26.5	1	4.5	12.8	3.5	0.1	3.2	5	3	2.5	6.2	4.1		0.9	16	1.2	9.5	7.5	3.5	0.1	3.6	4.5	3	1.5	6.8	4.5
1.8	22	1.3	14.5	8.6	6		3.2	5	5.5	2.2	6.5	4.2		0.8	10	1.4	11.5	5.5	3.8	0.3	3	4	2.5	1.2	6.1	4.8
1.5	19	1.3	17	12	4.5		3	5	5	2	6.2	3.8		1.2	6	0.3	11.5	8	3.6	0.6	2.8	3.5	3.5	1.5	6.3	4.2
1	21	0.7	10	6.5	4.7		5	4	3	2.3	5.4	3.4		0.6	15.5	0.7	2.5		5.5		4		3	1.7	7.4	4.7
1.5	19.5	1	15	10	7		5	4	4	1.8	6.2	3.6		1.5	8.5	0.5	3		5		4.5		4	1.6	5.8	4.7
1.2	22	1	17	7.8	5		5	3.5	4.7	2.5	5.6	3.4		1.5	6.5	1.5	2		3.5		4		2	1.2	5.8	4
1.4	20	1.2	10	7	7		3.3	5	7.5	1.7	5.8	3		1.6	16.5	0.9	4		4.6		2.5		3		6.6	4.3
1.5	20	1.2	14	9	5.7		2.6		5.7	1.8	5.5	3.1		1.1	17.5	0.7	1.5		3.8				5.7		5.6	4.8
1.9	13	1.2	9	7	5.4		2.2		5.5	1.5	8	3.8		1.4	21	0.6	7		4.2				4.7		6.4	4.4
1.2	16.5	0.6	7.5	7.5	6.5		5.5		8	2.5	7.6	3.7		1	17	0.8	8.5		4.5				4.8		6.3	5.3
1.1	14	0.3	7		4		5.5		7.5	2	6.8	4.1		1.2	14.5	0.3	9		3.6				5.4		6	4.6
0.6	20	0.8	9.5		5.6		3.2		6	2.1	7.8	3.3		2	16.5	1.1	10		4.6				4.2		5.7	4.9
1.2	19.5	0.9	5.5		4		2.5		5	2.1	6.1	2.9		1.9	8.5	1	10		4.8				5.2		6.1	4.3
1.5	19	0.6	5		4.8		3		6	1.5	6.5	3.8			5	1.1	12		6				4.5		6.8	4.3
1.2	13.5	0.8	3.5		4.5		2.5		3	2.2	8	3.3			5	0.3	2.5						4.2		6.5	4.8
1	11	0.6	5		5		2.5		8	2	6.2	4.2				0.9	15						4.7		6	4.5
1.2	13.5	0.8	12		4.5		2.8		7.2	2.5	7.3	3.4				0.4	10						5		6.5	4.2
0.8	20	0.7	15		5		3		2.5	2.6	5.6	3.5				0.7	8								6.3	5
1.1	12	0.9	7.5		5		3		5	2.1	5.8	4				1.5	4								7	4.1
0.9	16	1.2	8.5		5		2.5		5.4	1.5	6.1	3.3				0.4	6								7.4	4
2.2	23	0.8	6		4		3		7	2	5.4	4.4													7.5	4.5
1.4	18	0.8	14.5		6		2.5		6	2.8	6.1	3.4													5.6	3.7
1.1	34	0.7	18		6.6		3		7.5	2.5	6.4	3.4													7.6	4.4
0.9	31.5	0.8	10		6		3		5.5	1.7	7.2	3.9													6.2	4.5
0.8	12	1.1	15		5.4		2.5		8	2	5.5	3.4													6.6	4.6
1.5	22.5	1.5	12		8.5		3		5	1.7	8	3.7													6	4.2
3	20	1.2	9		8.4				8	2	6.8	3.9													6.2	4.4
1.5	12	1	6.5		4.2				7	2	5.5	3.9													5.7	4.6
2	12.5	2	9		3.4				7	2.2	7.3	4.2													5.8	4.6
1	13.5	1.3	25		4.5				5.2	2.4	6.7	4													6.3	4.3
2	34	1.4	4		5				6	2.5	6.5	3.9													6.2	4.1
1	32	1.6	3		5.8				4	2.5	6.6	3.4													6.3	4.1
1.5	34	1.2	6.5		6				5.5		6.5	4													5.9	5
1.5	29	1.1	8		5.8				5		6.4	3.8													6	4
0.6	28	1.5	7		3.5				5		8	3.7													6.9	4.5
1.4	14	2.1	14.5		5				4.5		5.1	3.7													5.6	3.7
0.9	13	1.7	8		5.5				5		7.2	3.6													7.2	4.5
1.5	27	2.2	6.5		5				3		6	3.9													7.5	4.7
1.5	13.5	1.7	8.5		5.5				6		5.6	3.6													6.2	3.6
	11	0.8	11		4.3				5		6	3													6.5	4.2
	25	1.6	3.5		6				5		6.2	3													6.2	4.6
	11	1.4	6.2		3.5				5.2		6.3	4.1													6	4.7
	12	1.6	9.5		6.5				5.3		5.8	3.5													6.6	4.1
	20	0.7	5		5.5				5.5		5.9	3.1													6.6	4.5
	10	0.5	3		5				4.2		7.3	3.3													6	4.5
	19.5	1.8	6		4.7				5.5		6.4	4.9													7.2	4.2
	12	0.8	9.5		4				5		6.2	3.6													7.4	4.9
	19	0.7	13		5.2				6.5		6.3	3.3													6.4	4.1
	13	0.9	7		4				4.5		4.6	3.7													6.4	5.2
	15.5	0.3	7.5		7				5		4.5	3.6													6.1	4.1
	29	1.1	6.5		5.5				5.5		5.9	4.3													6.1	4.2
	25	1.3	8.5		5				6.5		6.3	3.9													6.1	5.1
	17	1	11.5		4				4		6.8	4.6													6	4.2
	12	0.7	8		5				5		5.2	4													5.7	4.8
	30	1.1	2		4.6				5.5		6	3.9													5.8	4.7
	26	0.4	4.5		5				7.5		6.2	3.4													6	3.8
	12	0.9	7.5		5				5.5		6.4	3.6													6	3.7
	13	1	15		4.5				6		5.9	3.5													5.9	3.9
	20	1.1	11.2		4.5				6		6.2	3.8													6.3	4.2
	13	1.1	8.5		6.7				5.5		7	3.7													5.4	4.3
	12	0.3	11		5				5.5		6.4	4.3													6	3.9
	15	1.3	13.5		3.6				5.5		5.2	3.6													6.3	4.1
	11		10		5.4				4.5		6.8	4.3													6.2	4.1
	12		16		4.2				5		5.1	3													5.6	3.5
	16		10		5						6.6	4.1													6.2	3.9
	16		12		4						6.3	3.9													6.5	3.7
	10		13		4						5.2	3.8													6	3.3
	6		12		5.5						6.1	3.5													5.9	3.4
	6.5		10		6.3						6.6	3.7													6.2	4.2
	8.5		12		4.7						6.1	3.4													6.2	3.9
			22		6.2						6	3.6													6.4	3.9
			17.5		5.2						6.4	3.9													6.5	3.7
			17		5.7						5.6	3.7													6	3.9
			10		5.2						5.8	3.5													6.8	3.5
			5.5		4.5						5.6	3.6													6.2	3.9
			6		4						6.3	3.8													6.1	3.8
			5		7						6.8	4													6.5	3.9
			18		6.8						6.3	4.5													6.2	3.6
			8		6.5						6.6	4.4													5.9	3.9
			5		7						5.9	3.9													5.4	4.5
			4		3						6.2	3.8													5.8	4.3
			7.5		4						6.2	4.3													5.6	4.2
			14		7						6	3.7													5.5	4.3
			9		4.5						6.7	3.6													5.5	3.6
			16		5						5.8	3.9													5.5	4.2
			12		4.6						7.1	3.8													5.7	3.5
			24		4						6.4	3.7
			17		4.5						5.7	3.5
			8.5		7.2						6	3.4
			5		6						6.3	3.1
			7		7						5.7	3.6
			11		6.5						6.1	3.5
			13		4.5						4.8	3.8
			7		3.3						6.2	3.4
			9		5						6.1	3.5
			2								6.3	3
			7.5								7.6	4.9
			3								7.4	5.2
			5.5								7.4	5.5
			7
			23
			17
			19.5
			17
			23
			22
			23.5
			16.5
			18
			17.5
			16
			18
			13
			6
			11
			13
			9
			5
			4
